# Supplementary material for: A new species of the genus Timalinyssus Mironov, 2001 (Acarina, Psoroptidia) with a key to known species
Source: Zookeys. 2016 Jan 28;(557):45–57. doi: 10.3897/zookeys.557.7098 (PMC4740835; doi:10.3897/zookeys.557.7098)
Supplement: XML Treatment for Timalinyssus wahlangi [file zookeys.557.7098-treatment1.xml]

<!DOCTYPE tp:taxon-treatment
  PUBLIC "-//TaxonX//DTD Taxonomic Treatment Publishing DTD v0 20100105//EN" "tax-treatment-NSO.dtd">
<tp:taxon-treatment xmlns:tp="http://www.plazi.org/taxpub"><tp:treatment-meta><kwd-group><label>Taxon classification</label><kwd><named-content content-type="kingdom">Animalia</named-content></kwd><kwd><named-content content-type="order">Astigmata</named-content></kwd><kwd><named-content content-type="family">Pteronyssidae</named-content></kwd></kwd-group><mixed-citation publication-type="journal"><person-group><name><surname>Constantinescu</surname><given-names>Ioana Cristina</given-names></name><name><surname>Chişamera</surname><given-names>Gabriel</given-names></name><name><surname>Mukhim</surname><given-names>D. Khlur B.</given-names></name><name><surname>Adam</surname><given-names>Costică</given-names></name></person-group><article-title>A new species of the genus <italic><tp:taxon-name><tp:taxon-name-part taxon-name-part-type="genus">Timalinyssus</tp:taxon-name-part></tp:taxon-name></italic> Mironov, 2001 (<tp:taxon-name><tp:taxon-name-part taxon-name-part-type="subclass">Acarina</tp:taxon-name-part></tp:taxon-name>, <tp:taxon-name><tp:taxon-name-part taxon-name-part-type="suborder">Psoroptidia</tp:taxon-name-part></tp:taxon-name>) with a key to known species</article-title><source>Zookeys</source><day>28</day><month>1</month><year>2016</year><volume>2016</volume><issue>557</issue><fpage>45</fpage><lpage>57</lpage><pub-id pub-id-type="doi">10.3897/zookeys.557.7098</pub-id></mixed-citation></tp:treatment-meta><tp:nomenclature><tp:taxon-name>
              <tp:taxon-name-part taxon-name-part-type="genus">Timalinyssus</tp:taxon-name-part>
              <tp:taxon-name-part taxon-name-part-type="species">wahlangi</tp:taxon-name-part>
              <object-id xmlns:xlink="http://www.w3.org/1999/xlink" content-type="zoobank" xlink:type="simple">http://zoobank.org/7E0C381A-DEC3-47D8-90F8-7FB83F2FC293</object-id>
            </tp:taxon-name><tp:taxon-status xmlns:xlink="http://www.w3.org/1999/xlink" xlink:type="simple">sp. n.</tp:taxon-status><xref ref-type="fig" rid="F1">Figs 1</xref><xref ref-type="fig" rid="F2">, 2</xref><xref ref-type="fig" rid="F3">, 3</xref><xref ref-type="fig" rid="F4">, 4</xref><xref ref-type="fig" rid="F5">, 5</xref></tp:nomenclature><tp:treatment-sec sec-type="type material"><title>Type material.</title><p>Male holotype (ANA450), 3 male (ANA448, ANA449, ANA451) and 1 female (ANA452) paratypes 25.01.2014, 3 female (ANA445, ANA446, ANA447) paratypes 20.01.2014, from the Gray Sibia <italic><tp:taxon-name><tp:taxon-name-part taxon-name-part-type="genus">Heterophasia</tp:taxon-name-part> <tp:taxon-name-part taxon-name-part-type="species">gracilis</tp:taxon-name-part></tp:taxon-name></italic> (McClelland) (<tp:taxon-name><tp:taxon-name-part taxon-name-part-type="order">Passeriformes</tp:taxon-name-part></tp:taxon-name>, <tp:taxon-name><tp:taxon-name-part taxon-name-part-type="family">Leiothrichidae</tp:taxon-name-part></tp:taxon-name>); <bold>INDIA</bold>: Meghalaya, Jaintia Hills, Shnongrim village, (<named-content xmlns:xlink="http://www.w3.org/1999/xlink" content-type="dwc:verbatimCoordinates" xlink:type="simple">25°21'12.36"N, 92°31'3.06"E</named-content>); 1151 m; subtropical forest; collector D. Khlur B. Mukhim.</p></tp:treatment-sec><tp:treatment-sec sec-type="Description"><title>Description.</title><p>MALE (Figs <xref ref-type="fig" rid="F1">1</xref>; <xref ref-type="fig" rid="F2">2</xref>; <xref ref-type="fig" rid="F5">5A–C</xref>; holotype, range for 3 paratypes in parantheses): Idiosoma 370 long (370–380), 250 wide (240–260). Prodorsal shield length 100 (100–110), width 92 (92–98), not fused with scapular shields. Distance between bases of setae <italic>se</italic> 80 (80–82), distance between bases of setae <italic>si</italic> 62 (60–63), posterior margin almost straight, lateral margins with small incisions at level of setae <italic>se.</italic> Setae <italic>c2</italic> short, filiform, about 20 (15–20) in length, situated on medial margins of humeral shields. Setae <italic>c3</italic> enlarged in basal part and filiform in apical part, 130 (125–140) in length. Hysteronotal shield with slightly concave anterior margin, anterior angles rounded, length 220 (215–230), width at anterior margin 100 (98–105). Distance along midline between prodorsal and hysteronotal shields 44 (44–56). Width of opisthosoma at level of setae <italic>f2</italic> 58 (58–66). Opisthosomal lobes short, with acute <!--PageBreak--><!--PageBreak--><!--PageBreak-->inner and lateral angles and bidentate posterior margin. Terminal cleft U-shaped, length 20 (18–21), supranal concavity opens posteriorly. Position of setae <italic>e1</italic> posterior to gland openings <italic>gl.</italic> Lengths of dorsal setae: <italic>c2-d2</italic> 94 (94–105), <italic>d2-e2</italic> 98 (98–110), <italic>d2-gl</italic> 36 (36–37), <italic>e2-h2</italic> 46 (36–46), <italic>h2-h2</italic> 42 (42–54), <italic>h3-h3</italic> 28 (28–30), <italic>ps1-h3</italic> 8 (6–8). Transventral sclerite absent, epiandrum horseshoe-shaped with short anterior extension, posterior tips extending considerably beyond base of genital apparatus (Fig. <xref ref-type="fig" rid="F2">2</xref>). Length of genital apparatus 18 (18–20), width at base 12 (12–14), aedeagus length 12 (9–12). Setae <italic>g</italic> situated on base of genital arch. Anal suckers ovate, their size excluding surrounding membrane: longer diameter 18 (14–18), shorter diameter 12 (12–14). Adanal shield shaped as an inverted Y, narrow, almost completely encircling anal field. Ventral measurements: <italic>4b-3a</italic> 38 (38–40), <italic>4a-g</italic> 24 (22–26), <italic>3a-4a</italic> 68 (68–76), <italic>ps3-ps3</italic> 26 (20–26), <italic>ps3-h3</italic> 44 (42–44). Tarsus III 60 (58–74) in length, with acute apical process and 5 denticles on dorsal longitudinal crest, macrochaeta <italic>r</italic> with very thick basal part, macrochaeta <italic>s</italic> about 1/3 of macrochaeta <italic>r</italic>, other tarsal setae filiform, shorter than segment (Fig. <xref ref-type="fig" rid="F5">5 B</xref>).</p><fig id="F1" position="float" orientation="portrait"><label>Figure 1.</label><caption><p>
          <italic><tp:taxon-name><tp:taxon-name-part taxon-name-part-type="genus">Timalinyssus</tp:taxon-name-part> <tp:taxon-name-part taxon-name-part-type="species">wahlangi</tp:taxon-name-part></tp:taxon-name></italic> sp. n., male holotype: dorsal view of idiosoma. Abbreviations: dc – dorsal crest.</p></caption><graphic xmlns:xlink="http://www.w3.org/1999/xlink" xlink:href="zookeys-557-045-g001.jpg" position="float" orientation="portrait" xlink:type="simple" id="oo_75209.jpg"/></fig><fig id="F2" position="float" orientation="portrait"><label>Figure 2.</label><caption><p>
          <italic><tp:taxon-name><tp:taxon-name-part taxon-name-part-type="genus">Timalinyssus</tp:taxon-name-part> <tp:taxon-name-part taxon-name-part-type="species">wahlangi</tp:taxon-name-part></tp:taxon-name></italic> sp. n., male holotype: ventral view of idiosoma.</p></caption><graphic xmlns:xlink="http://www.w3.org/1999/xlink" xlink:href="zookeys-557-045-g002.jpg" position="float" orientation="portrait" xlink:type="simple" id="oo_75210.jpg"/></fig><fig id="F3" position="float" orientation="portrait"><label>Figure 3.</label><caption><p>
          <italic><tp:taxon-name><tp:taxon-name-part taxon-name-part-type="genus">Timalinyssus</tp:taxon-name-part> <tp:taxon-name-part taxon-name-part-type="species">wahlangi</tp:taxon-name-part></tp:taxon-name></italic> sp. n., female paratype: dorsal view of idiosoma.</p></caption><graphic xmlns:xlink="http://www.w3.org/1999/xlink" xlink:href="zookeys-557-045-g003.jpg" position="float" orientation="portrait" xlink:type="simple" id="oo_75211.jpg"/></fig><fig id="F4" position="float" orientation="portrait"><label>Figure 4.</label><caption><p>
          <italic><tp:taxon-name><tp:taxon-name-part taxon-name-part-type="genus">Timalinyssus</tp:taxon-name-part> <tp:taxon-name-part taxon-name-part-type="species">wahlangi</tp:taxon-name-part></tp:taxon-name></italic> sp. n., female paratype: ventral view of idiosoma.</p></caption><graphic xmlns:xlink="http://www.w3.org/1999/xlink" xlink:href="zookeys-557-045-g004.jpg" position="float" orientation="portrait" xlink:type="simple" id="oo_75212.jpg"/></fig><fig id="F5" position="float" orientation="portrait"><label>Figure 5.</label><caption><p>
          <italic><tp:taxon-name><tp:taxon-name-part taxon-name-part-type="genus">Timalinyssus</tp:taxon-name-part> <tp:taxon-name-part taxon-name-part-type="species">wahlangi</tp:taxon-name-part></tp:taxon-name></italic> sp. n., details of male legs, dorsal view: <bold>A</bold> tarsus of leg I <bold>B</bold> tarsus of leg III <bold>C</bold> tibia and tarsus of leg IV; Abbreviations: dc – dorsal crest.</p></caption><graphic xmlns:xlink="http://www.w3.org/1999/xlink" xlink:href="zookeys-557-045-g005.jpg" position="float" orientation="portrait" xlink:type="simple" id="oo_75213.jpg"/></fig><table-wrap id="T1" position="float" orientation="portrait"><label>Table 1.</label><caption><p>
          <italic><tp:taxon-name><tp:taxon-name-part taxon-name-part-type="genus">Timalinyssus</tp:taxon-name-part></tp:taxon-name></italic> species and their host associations.</p></caption><table id="TID0EQDAG" rules="all"><tbody><tr><th rowspan="1" colspan="1">Mite species</th><th rowspan="1" colspan="1">Host species</th><th rowspan="1" colspan="1">Host family</th><th rowspan="1" colspan="1">Location</th><th rowspan="1" colspan="1">References</th></tr><tr><td rowspan="1" colspan="1">
              <italic><tp:taxon-name><tp:taxon-name-part taxon-name-part-type="genus">Timalinyssus</tp:taxon-name-part> <tp:taxon-name-part taxon-name-part-type="species">oliferae</tp:taxon-name-part></tp:taxon-name></italic> (Mironov, 1990)</td><td rowspan="1" colspan="1">
              <italic><tp:taxon-name><tp:taxon-name-part taxon-name-part-type="genus">Leiothrix</tp:taxon-name-part> <tp:taxon-name-part taxon-name-part-type="species">argentauris</tp:taxon-name-part></tp:taxon-name></italic> (Hodgson)</td><td rowspan="1" colspan="1">
              <tp:taxon-name><tp:taxon-name-part taxon-name-part-type="family">Leiothrichidae</tp:taxon-name-part></tp:taxon-name>
            </td><td rowspan="1" colspan="1">Vietnam</td><td rowspan="1" colspan="1">
              <xref ref-type="bibr" rid="B10">Mironov 1990</xref>; <xref ref-type="bibr" rid="B12">Mironov 2001</xref></td></tr><tr><td rowspan="1" colspan="1">
              <italic><tp:taxon-name><tp:taxon-name-part taxon-name-part-type="genus">Timalinyssus</tp:taxon-name-part> <tp:taxon-name-part taxon-name-part-type="species">formosanus</tp:taxon-name-part></tp:taxon-name></italic> Mironov, 2001</td><td rowspan="1" colspan="1">
              <italic><tp:taxon-name><tp:taxon-name-part taxon-name-part-type="genus">Actinodura</tp:taxon-name-part> <tp:taxon-name-part taxon-name-part-type="species">morrisoniana</tp:taxon-name-part></tp:taxon-name></italic> Ogilvie-Grant</td><td rowspan="1" colspan="1">
              <tp:taxon-name><tp:taxon-name-part taxon-name-part-type="family">Leiothrichidae</tp:taxon-name-part></tp:taxon-name>
            </td><td rowspan="1" colspan="1">Taiwan</td><td rowspan="1" colspan="1">
              <xref ref-type="bibr" rid="B12">Mironov 2001</xref>
            </td></tr><tr><td rowspan="2" colspan="1">
              <italic><tp:taxon-name><tp:taxon-name-part taxon-name-part-type="genus">Timalinyssus</tp:taxon-name-part> <tp:taxon-name-part taxon-name-part-type="species">longitarsus</tp:taxon-name-part></tp:taxon-name></italic> Wang &amp; Wang, 2008</td><td rowspan="1" colspan="1">
              <italic><tp:taxon-name><tp:taxon-name-part taxon-name-part-type="genus">Garrulax</tp:taxon-name-part> <tp:taxon-name-part taxon-name-part-type="species">canorus</tp:taxon-name-part> <tp:taxon-name-part taxon-name-part-type="subspecies">canorus</tp:taxon-name-part></tp:taxon-name></italic> (Linnaeus)</td><td rowspan="1" colspan="1">
              <tp:taxon-name><tp:taxon-name-part taxon-name-part-type="family">Leiothrichidae</tp:taxon-name-part></tp:taxon-name>
            </td><td rowspan="1" colspan="1">China</td><td rowspan="1" colspan="1">Wang and Wang 2008</td></tr><tr><td rowspan="1" colspan="1">
              <italic><tp:taxon-name><tp:taxon-name-part taxon-name-part-type="genus">Garrulax</tp:taxon-name-part> <tp:taxon-name-part taxon-name-part-type="species">pectoralis</tp:taxon-name-part></tp:taxon-name></italic> (Gould)</td><td rowspan="1" colspan="1">
              <tp:taxon-name><tp:taxon-name-part taxon-name-part-type="family">Leiothrichidae</tp:taxon-name-part></tp:taxon-name>
            </td><td rowspan="1" colspan="1">China</td><td rowspan="1" colspan="1">
              <xref ref-type="bibr" rid="B14">Mironov and Proctor 2011</xref>
            </td></tr><tr><td rowspan="1" colspan="1">
              <italic><tp:taxon-name><tp:taxon-name-part taxon-name-part-type="genus">Timalinyssus</tp:taxon-name-part> <tp:taxon-name-part taxon-name-part-type="species">curvilobus</tp:taxon-name-part></tp:taxon-name></italic> Mironov &amp; Proctor, 2011</td><td rowspan="1" colspan="1">
              <italic><tp:taxon-name><tp:taxon-name-part taxon-name-part-type="genus">Ianthocincla</tp:taxon-name-part> <tp:taxon-name-part taxon-name-part-type="species">sannio</tp:taxon-name-part></tp:taxon-name></italic> (Swinhoe)</td><td rowspan="1" colspan="1">
              <tp:taxon-name><tp:taxon-name-part taxon-name-part-type="family">Paradoxornithidae</tp:taxon-name-part></tp:taxon-name>
            </td><td rowspan="1" colspan="1">China</td><td rowspan="1" colspan="1">
              <xref ref-type="bibr" rid="B14">Mironov and Proctor 2011</xref>
            </td></tr><tr><td rowspan="1" colspan="1">
              <italic><tp:taxon-name><tp:taxon-name-part taxon-name-part-type="genus">Timalinyssus</tp:taxon-name-part> <tp:taxon-name-part taxon-name-part-type="species">grallator</tp:taxon-name-part></tp:taxon-name></italic> Mironov &amp; Proctor, 2011</td><td rowspan="1" colspan="1">
              <italic><tp:taxon-name><tp:taxon-name-part taxon-name-part-type="genus">Lioparus</tp:taxon-name-part> <tp:taxon-name-part taxon-name-part-type="species">chrysotis</tp:taxon-name-part></tp:taxon-name></italic> (Blyth)</td><td rowspan="1" colspan="1">
              <tp:taxon-name><tp:taxon-name-part taxon-name-part-type="family">Leiothrichidae</tp:taxon-name-part></tp:taxon-name>
            </td><td rowspan="1" colspan="1">China</td><td rowspan="1" colspan="1">
              <xref ref-type="bibr" rid="B14">Mironov and Proctor 2011</xref>
            </td></tr><tr><td rowspan="1" colspan="1">
              <italic><tp:taxon-name><tp:taxon-name-part taxon-name-part-type="genus">Timalinyssus</tp:taxon-name-part> <tp:taxon-name-part taxon-name-part-type="species">actinodurae</tp:taxon-name-part></tp:taxon-name></italic> Constantinescu, 2014</td><td rowspan="1" colspan="1">
              <italic><tp:taxon-name><tp:taxon-name-part taxon-name-part-type="genus">Actinodura</tp:taxon-name-part> <tp:taxon-name-part taxon-name-part-type="species">cyanouroptera</tp:taxon-name-part></tp:taxon-name></italic> (Hodgson)</td><td rowspan="1" colspan="1">
              <tp:taxon-name><tp:taxon-name-part taxon-name-part-type="family">Leiothrichidae</tp:taxon-name-part></tp:taxon-name>
            </td><td rowspan="1" colspan="1">India</td><td rowspan="1" colspan="1">
              <xref ref-type="bibr" rid="B2">Constantinescu et al. 2014a</xref>
            </td></tr><tr><td rowspan="1" colspan="1">
              <italic><tp:taxon-name><tp:taxon-name-part taxon-name-part-type="genus">Timalinyssus</tp:taxon-name-part> <tp:taxon-name-part taxon-name-part-type="species">wahlangi</tp:taxon-name-part></tp:taxon-name></italic> sp. n.</td><td rowspan="1" colspan="1">
              <italic><tp:taxon-name><tp:taxon-name-part taxon-name-part-type="genus">Heterophasia</tp:taxon-name-part> <tp:taxon-name-part taxon-name-part-type="species">gracilis</tp:taxon-name-part></tp:taxon-name></italic> (McClelland)</td><td rowspan="1" colspan="1">
              <tp:taxon-name><tp:taxon-name-part taxon-name-part-type="family">Leiothrichidae</tp:taxon-name-part></tp:taxon-name>
            </td><td rowspan="1" colspan="1">India</td><td rowspan="1" colspan="1">Present paper</td></tr></tbody></table></table-wrap><p>FEMALE (Figs <xref ref-type="fig" rid="F3">3</xref>; <xref ref-type="fig" rid="F4">4</xref>; range for 4 paratypes): Idiosoma 345–380 long, 185–200 wide. Prodorsal shield not fused with scapular shields, posterior margin slightly concave, length of shield 98–100, width 100-110, setae <italic>se</italic> separated by 82–92. Setae <italic>c2</italic> hair-like, about 12–14 long, situated on striated tegument. Hysteronotal shield almost rectangular, with anterior margin slightly concave, anterior part of this shield with rounded lateral extensions, lateral margins with deep incisions between bases of setae <italic>e2</italic> and <italic>f2</italic>, length 220–230, width at anterior margin 96–110. Distance along midline between prodorsal and hysteronotal shields 28–36. Posterior end of opisthosoma with 1 pair of widely separated opisthosomal lobes bearing bases of setae <italic>h3</italic>. Opisthosomal lobes small, with oblique posterior margin, without membrane. Length of terminal cleft 18–24, width at lobar bases 52–68. Position of setae <italic>e1</italic> posterior to gland openings <italic>gl.</italic> Dorsal measurements <italic>c2-d2</italic> 74–82, <italic>d2-e2</italic> 80–90, <italic>e2-h3</italic> 72–74, <italic>d2-gl</italic> 40–44, <italic>e1-gl</italic> 30–40, <italic>h2-ps1</italic> 34–38, <italic>h2-h2</italic> 110–120, <italic>h3-h3</italic> 70–88. Epigynium approximately semicircular, 28–30 long, 66–72 wide. Apodemes of egg-laying opening extending to midlevel of trochanters III. Epimerites IVa present, rudimentary. Legs IV extending to level of setae <italic>h2</italic>.</p></tp:treatment-sec><tp:treatment-sec sec-type="Etymology"><title>Etymology.</title><p>The new species is named in a memory of Mr. Dran Wahlang, a father of the junior coauthor, D. Khlur B. Mukhim.</p></tp:treatment-sec><tp:treatment-sec sec-type="Remarks"><title>Remarks.</title><p>Of the six previously known species, <italic><tp:taxon-name><tp:taxon-name-part taxon-name-part-type="genus">Timalinyssus</tp:taxon-name-part> <tp:taxon-name-part taxon-name-part-type="species">wahlangi</tp:taxon-name-part></tp:taxon-name></italic> sp. n. is closest to <italic><tp:taxon-name><tp:taxon-name-part taxon-name-part-type="genus">Timalinyssus</tp:taxon-name-part> <tp:taxon-name-part taxon-name-part-type="species">actinodurae</tp:taxon-name-part></tp:taxon-name></italic> Constantinescu, 2014 from <italic><tp:taxon-name><tp:taxon-name-part taxon-name-part-type="genus">Actinodura</tp:taxon-name-part> <tp:taxon-name-part taxon-name-part-type="species">cyanouroptera</tp:taxon-name-part></tp:taxon-name></italic> (Hodgson) (<tp:taxon-name><tp:taxon-name-part taxon-name-part-type="family">Leiothrichidae</tp:taxon-name-part></tp:taxon-name>) (<xref ref-type="bibr" rid="B2">Constantinescu et al. 2014a</xref>). Males in both species have the prodorsal shield not fused with scapular shields, setae <italic>c2</italic> situated on medial margins of the humeral shields, the adanal shield shaped as an inverted Y, a similar shape of tarsus III with an acute apical process and small denticles on the dorsal longitudinal crest, and setae <italic>r</italic> and <italic>s</italic> represented by macrochaetae. Males of the new species clearly differ from those of <italic><tp:taxon-name><tp:taxon-name-part taxon-name-part-type="genus">Timalinyssus</tp:taxon-name-part> <tp:taxon-name-part taxon-name-part-type="species">actinodurae</tp:taxon-name-part></tp:taxon-name></italic> in having the following features: setae <italic>se</italic> are situated on the striated tegument, setae <italic>e1</italic> are situated posterior to the level of gland openings <italic>gl</italic>, the hysteronotal shield has a concave anterior margin, setae <italic>ps1</italic> are situ<!--PageBreak--><!--PageBreak--><!--PageBreak-->ated clearly distant from the inner angle of the opisthosomal lobes, the transventral sclerite is absent, the epiandrum is horseshoe-shaped with short anterior extension, and dorsal longitudinal crest of tarsus III has 4-5 denticles. In males of <italic><tp:taxon-name><tp:taxon-name-part taxon-name-part-type="genus">Timalinyssus</tp:taxon-name-part> <tp:taxon-name-part taxon-name-part-type="species">actinodurae</tp:taxon-name-part></tp:taxon-name></italic>, setae <italic>se</italic> are situated on the prodorsal shield, setae <italic>e1</italic> are situated approximately at the same transverse level with the gland openings <italic>gl</italic>, the hysteronotal shield has a straight anterior margin, the setae <italic>ps1</italic> are situated almost apically, the transventral sclerite is <!--PageBreak-->present, epiandrum is shaped as an inverted U and fused with the posterior end of the transventral sclerite, and the dorsal longitudinal crest of tarsus III has 2 denticles. Females in both species have opisthosomal lobes short and separated by wide terminal cleft and the hysteronotal shield with lateral extensions in anterior part. Females of <italic><tp:taxon-name><tp:taxon-name-part taxon-name-part-type="genus">Timalinyssus</tp:taxon-name-part> <tp:taxon-name-part taxon-name-part-type="species">wahlangi</tp:taxon-name-part></tp:taxon-name></italic> sp. n. differ from those of <italic><tp:taxon-name><tp:taxon-name-part taxon-name-part-type="genus">Timalinyssus</tp:taxon-name-part> <tp:taxon-name-part taxon-name-part-type="species">actinodurae</tp:taxon-name-part></tp:taxon-name></italic> (and also of the other five known species) by the shape of the hysteronotal shield that has lateral margins with deep incisions between setae <italic>e2</italic> and <italic>f2</italic>. Furthermore, females of the new species differ from those of <italic><tp:taxon-name><tp:taxon-name-part taxon-name-part-type="genus">Timalinyssus</tp:taxon-name-part> <tp:taxon-name-part taxon-name-part-type="species">actinodurae</tp:taxon-name-part></tp:taxon-name></italic> in having the prodorsal shield not fused with scapular shields, setae <italic>se</italic> situated on the striated tegument, the opisthosomal lobes without lateral membranes, and legs IV extending to the level of setae <italic>h2</italic>. Females of <italic><tp:taxon-name><tp:taxon-name-part taxon-name-part-type="genus">Timalinyssus</tp:taxon-name-part> <tp:taxon-name-part taxon-name-part-type="species">actinodurae</tp:taxon-name-part></tp:taxon-name></italic> have the prodorsal shield fused with the scapular shields, setae <italic>se</italic> are situated on the prodorsal shield, the opisthosomal lobes have lateral membranes, and legs IV do not extend to the level of setae <italic>h2</italic>.</p></tp:treatment-sec><ref-list><ref id="B10"><mixed-citation xmlns:xlink="http://www.w3.org/1999/xlink" xlink:type="simple">
          <person-group><name name-style="western"><surname>Mironov</surname><given-names>SV</given-names></name></person-group> (<year>1990</year>) <article-title>New species of the feather mites of the genus <italic><tp:taxon-name><tp:taxon-name-part taxon-name-part-type="genus">Mouchetia</tp:taxon-name-part></tp:taxon-name></italic> (<tp:taxon-name><tp:taxon-name-part taxon-name-part-type="superfamily">Analgoidea</tp:taxon-name-part></tp:taxon-name>: <tp:taxon-name><tp:taxon-name-part taxon-name-part-type="family">Avenzoariidae</tp:taxon-name-part></tp:taxon-name>) from <tp:taxon-name><tp:taxon-name-part taxon-name-part-type="order">Passeriformes</tp:taxon-name-part></tp:taxon-name> in Vietnam.</article-title> <source>Parazitologiya</source> <volume>24</volume>: <fpage>268</fpage>–<lpage>278</lpage>. <comment>[In Russian]</comment></mixed-citation></ref><ref id="B12"><mixed-citation xmlns:xlink="http://www.w3.org/1999/xlink" xlink:type="simple">
          <person-group><name name-style="western"><surname>Mironov</surname><given-names>SV</given-names></name></person-group> (<year>2001</year>) <article-title>Description of four new genera of the feather mite family <tp:taxon-name><tp:taxon-name-part taxon-name-part-type="family">Pteronyssidae</tp:taxon-name-part></tp:taxon-name> Oudemans 1941 (<tp:taxon-name><tp:taxon-name-part taxon-name-part-type="order">Astigmata</tp:taxon-name-part></tp:taxon-name>: <tp:taxon-name><tp:taxon-name-part taxon-name-part-type="superfamily">Analgoidea</tp:taxon-name-part></tp:taxon-name>) with notes on systematic of the family.</article-title> <source><tp:taxon-name><tp:taxon-name-part taxon-name-part-type="subclass">Acarina</tp:taxon-name-part></tp:taxon-name></source> <volume>9</volume>(<issue>1</issue>): <fpage>3</fpage>–<lpage>22</lpage>.</mixed-citation></ref><ref id="B14"><mixed-citation xmlns:xlink="http://www.w3.org/1999/xlink" xlink:type="simple">
          <person-group><name name-style="western"><surname>Mironov</surname><given-names>SV</given-names></name><name name-style="western"><surname>Proctor</surname><given-names>HC</given-names></name></person-group> (<year>2011</year>) <article-title>Four new feather mite species of the family <tp:taxon-name><tp:taxon-name-part taxon-name-part-type="family">Pteronyssidae</tp:taxon-name-part></tp:taxon-name> (<tp:taxon-name><tp:taxon-name-part taxon-name-part-type="order">Astigmata</tp:taxon-name-part></tp:taxon-name>: <tp:taxon-name><tp:taxon-name-part taxon-name-part-type="superfamily">Analgoidea</tp:taxon-name-part></tp:taxon-name>) from Laughing-Thrushes (<tp:taxon-name><tp:taxon-name-part taxon-name-part-type="order">Passeriformes</tp:taxon-name-part></tp:taxon-name>: <tp:taxon-name><tp:taxon-name-part taxon-name-part-type="family">Timaliidae</tp:taxon-name-part></tp:taxon-name>) in China.</article-title> <source><tp:taxon-name><tp:taxon-name-part taxon-name-part-type="subclass">Acarina</tp:taxon-name-part></tp:taxon-name></source> <volume>19</volume>: <fpage>35</fpage>–<lpage>51</lpage>.</mixed-citation></ref><ref id="B2"><mixed-citation xmlns:xlink="http://www.w3.org/1999/xlink" xlink:type="simple">
          <person-group><name name-style="western"><surname>Constantinescu</surname><given-names>IC</given-names></name><name name-style="western"><surname>Chișamera</surname><given-names>G</given-names></name><name name-style="western"><surname>Mukhim</surname><given-names>KB</given-names></name><name name-style="western"><surname>Adam</surname><given-names>C</given-names></name></person-group> (<year>2014a</year>) <article-title>Two new feather mite species of the family <tp:taxon-name><tp:taxon-name-part taxon-name-part-type="family">Pteronyssidae</tp:taxon-name-part></tp:taxon-name> (<tp:taxon-name><tp:taxon-name-part taxon-name-part-type="subclass">Acarina</tp:taxon-name-part></tp:taxon-name>: <tp:taxon-name><tp:taxon-name-part taxon-name-part-type="superfamily">Analgoidea</tp:taxon-name-part></tp:taxon-name>) from Meghalaya (Northeast India).</article-title> <source>Zootaxa</source> <volume>3774</volume>(<issue>4</issue>): <fpage>351</fpage>–<lpage>366</lpage>. doi: <ext-link xlink:type="simple" ext-link-type="doi" xlink:href="10.11646/zootaxa.3774.4.4">10.11646/zootaxa.3774.4.4</ext-link></mixed-citation></ref></ref-list></tp:taxon-treatment>
